# Supplementary material for: Disruption of the novel nested gene Aff3ir mediates disturbed flow-induced atherosclerosis in mice
Source: eLife. 2025 May 2;13:RP103413. doi: 10.7554/eLife.103413 (PMC12048156; doi:10.7554/eLife.103413)
Supplement: Figure 1—figure supplement 1—source data 2. [file elife-103413-fig1-figsupp1-data2.zip]

Archive with 5 entries (4 files):
- Figure 1-Figure Supplement 1-Source Data 2/
- Figure 1-Figure Supplement 1-Source Data 2/AFF3.tif
- Figure 1-Figure Supplement 1-Source Data 2/AFF3ir-ORF1.tif
- Figure 1-Figure Supplement 1-Source Data 2/AFF3ir-ORF2.tif
- Figure 1-Figure Supplement 1-Source Data 2/GAP.tif
