# Supplementary material for: Disruption of the novel nested gene Aff3ir mediates disturbed flow-induced atherosclerosis in mice
Source: eLife. 2025 May 2;13:RP103413. doi: 10.7554/eLife.103413 (PMC12048156; doi:10.7554/eLife.103413)
Supplement: Figure 2—source data 5. [file elife-103413-fig2-data5.zip]

Archive with 1 entries (1 files):
- Figure 2–Source Data 5.pdf
