# Supplementary material for: Disruption of the novel nested gene Aff3ir mediates disturbed flow-induced atherosclerosis in mice
Source: eLife. 2025 May 2;13:RP103413. doi: 10.7554/eLife.103413 (PMC12048156; doi:10.7554/eLife.103413)
Supplement: Figure 3—figure supplement 1—source data 4. [file elife-103413-fig3-figsupp1-data4.zip]

Archive with 2 entries (1 files):
- Figure 3–Figure Supplement 1–Source Data 4/
- Figure 3–Figure Supplement 1–Source Data 4/FS3-1.tif
