# Supplementary material for: Disruption of the novel nested gene Aff3ir mediates disturbed flow-induced atherosclerosis in mice
Source: eLife. 2025 May 2;13:RP103413. doi: 10.7554/eLife.103413 (PMC12048156; doi:10.7554/eLife.103413)
Supplement: Figure 4—source data 2. [file elife-103413-fig4-data2.zip]

Archive with 11 entries (10 files):
- Figure 4–Source Data 2/
- Figure 4–Source Data 2/AFF3ir-ORF2-IRF8.tif
- Figure 4–Source Data 2/AFF3ir-ORF2.tif
- Figure 4–Source Data 2/GAP-IRF5.tif
- Figure 4–Source Data 2/GAP-IRF8.tif
- Figure 4–Source Data 2/IB-AFF3ir-ORF2-IRF5.tif
- Figure 4–Source Data 2/IB-AFF3ir-ORF2-IRF8.tif
- Figure 4–Source Data 2/IB-IRF5.tif
- Figure 4–Source Data 2/IB-IRF8.tif
- Figure 4–Source Data 2/IRF5.tif
- Figure 4–Source Data 2/IRF8.tif
