# Supplementary material for: Disruption of the novel nested gene Aff3ir mediates disturbed flow-induced atherosclerosis in mice
Source: eLife. 2025 May 2;13:RP103413. doi: 10.7554/eLife.103413 (PMC12048156; doi:10.7554/eLife.103413)
Supplement: Figure 4—source data 6. [file elife-103413-fig4-data6.zip]

Archive with 5 entries (4 files):
- Figure 4–Source Data 6/
- Figure 4–Source Data 6/AFF3ir-ORF2.tif
- Figure 4–Source Data 6/GAP.tif
- Figure 4–Source Data 6/Histone H3.tif
- Figure 4–Source Data 6/IRF5.tif
