# Supplementary material for: Disruption of the novel nested gene Aff3ir mediates disturbed flow-induced atherosclerosis in mice
Source: eLife. 2025 May 2;13:RP103413. doi: 10.7554/eLife.103413 (PMC12048156; doi:10.7554/eLife.103413)
Supplement: Figure 4—source data 7. [file elife-103413-fig4-data7.zip]

Archive with 1 entries (1 files):
- Figure 4–Source Data 7.pdf
